# Supplementary material for: Position of UNC-13 in the active zone regulates synaptic vesicle release probability and release kinetics
Source: eLife. 2013 Nov 12;2:e01180. doi: 10.7554/eLife.01180 (PMC3821175; doi:10.7554/eLife.01180)
Supplement: Supplementary file 1. — (A) Genetic mutations. (B) Strains with genetic mutations. (C) Transgenes, plasmids, and strains. DOI: http://dx.doi.org/10.7554/eLife.01180.024 [file elife01180s001.xlsx]

## Sheet: A
Supplementary file 1A. Genetic mutations
Gene(allele)	Nucleotide and amino acid change*	Primer sequences for detection or reference
unc-13(n2609)	C2182T (Q46Stop) in ZK524.2e	F: AGCCAATAAGTTGTCCAGCAG
		R: GAGTACCATTCCGTCGTCAG
		creates Acc I site
unc-13(e1091)	G11795A (W512Stop) in ZK524.2e	Sequence polymorphism (Kohn et al., 2000)
unc-13(s69)	Deletion of 24607-24611 in ZK524.2e	F: AAACGGAAATGGCAAGGCAGG
		R: AGCAAATCTATCAGGAGCAGAGAC
	(C1029Frame shift and Stop at codon 1058 and 1059)	eliminates Fsp I site
		(Kohn et al., 2000)
cpx-1(ok1552)	Deletion of (-)891-383 in Y73E7A.4	F: TTAACAGAATGGGTCAGAGGATTGG
		R: CGCCTCTCCCAGAGTATTCA
	(deletes the first of two exons of the gene)	(Hobson et al., 2011; Martin et al., 2011)
acr-2(n2420)	G4944A (V309M) in K11G12.2	(Jospin et al., 2009)
*nucleotide numbering refers to transcripts in wormbase, with ATG as nucleotides 1-3. (-) indicates upstream of ATG.
References
Hobson RJ, Liu Q, Watanabe S, and Jorgensen EM. 2011. Complexin maintains vesicles in the primed state in C. elegans. Curr Biol 21: 106-113.
Jospin M, Qi YB, Stawicki TM, Boulin T, Schuske KR, Horvitz HR, et al. 2009. A neuronal acetylcholine receptor regulates the balance of muscle excitation and inhibition in Caenorhabditis elegans. PLoS Biol 7: e1000265.
Kohn RE, Duerr JS, McManus JR, Duke A, Rakow TL, Maruyama H, et al. 2000. Expression of multiple UNC-13 proteins in the Caenorhabditis elegans nervous system. Mol Biol Cell 11: 3441-3452.
Martin JA, Hu Z, Fenz KM, Fernandez J, and Dittman JS. 2011. Complexin has opposite effects on two modes of synaptic vesicle fusion. Curr Biol 21: 97-105.

## Sheet: B
Supplementary file 1B. Strains with genetic mutations
Strain	Genotype
CZ12973	unc-13(n2609)
CB1091	unc-13(e1091)
BC168	unc-13(s69)
CZ17291	cpx-1(ok1552)
CZ17094	cpx-1(ok1552) unc-13(n2609)
CZ10402	acr-2(n2420)
CZ9197	unc-13(n2609);acr-2(n2420)

## Sheet: C
Supplementary file 1C. Transgenes, plasmids, and strains
Strain	Transgene	DNA construct (concentration)	Host strain
CZ15930	juSi65	pCZGY1925	unc-13(s69)
		(Prgef-1-UNC-13L)
CZ15860	juSi66	pCZGY1931	unc-13(s69)
		(Prgef-1-UNC-13LC2A-)
CZ15872	juSi67	pCZGY1932	unc-13(s69)
		(Prgef-1-UNC-13LN-)
CZ16151	juEx3602 (2 lines were tested for convulsions)	Cosmid C44E1*, 10 ng/μl	acr-2(n2420)
CZ17444	juEx5196	pCZGY2199	N2
	(2 lines were tested for imaging)	(Prgef-1-UNC-13L-GFP)*, 10 ng/μl
CZ18562	juEx5196	pCZGY2199	acr-2(n2420)
	(2 lines were tested for convulsions)	(Prgef-1-UNC-13L-GFP)*, 10 ng/μl
CZ17468	juEx5210	pCZGY2200	N2
	(2 lines were tested for imaging)	(Prgef-1-UNC-13LN--GFP)*, 10 ng/μl
CZ17532	juEx5210	pCZGY2200	acr-2(n2420)
	(2 lines were tested for convulsions)	(Prgef-1-UNC-13LN--GFP)*, 10 ng/μl
CZ19313	juEx5208	pCZGY2201	N2
	(2 lines were tested for imaging)	(Prgef-1-UNC-13(N1-157)-GFP)*, 10 ng/μl
CZ19314	juEx5209 (2 lines were tested for imaging)	pCZGY2202	N2
		(Prgef-1-UNC-13(N1-607)-GFP)*, 10 ng/μl
CZ19617	juEx5942 (1 line ws recorded for electrophysiology)	PCZGY2198	unc-13(s69)
		(Prgef-1-UNC-13L)*, 10 ng/μl
CZ19680	juEx5958 (1 line ws recorded for electrophysiology)		unc-13(s69)
		PCZGY2331
		(Prgef-1-UNC-1313LC2A-)*, 10 ng/μl
CZ18856	juEx5653 (2 lines were tested for locomotion)	pCZGY2215	unc-13(s69)
		(Prgef-1-UNC-13L-miniSOG)*, 10 ng/μl
CZ18857	juEx5653 (1 line was recorded for electrophysiology)	pCZGY2215	N2
		(Prgef-1-UNC-13L-miniSOG)*, 10 ng/μl
CZ18858	juEx5653 (1 lines was tested for convulsions)	pCZGY2215	acr-2(n2420)
		(Prgef-1-UNC-13L-miniSOG)*, 10 ng/μl
CZ18864	juEx5657 (2 lines were tested for locomotion)	pCZGY2217	unc-13(s69)
		(Prgef-1-UNC-13LN--miniSOG)*, 10 ng/μl
CZ18865	juEx5657 (1 line was recorded for electrophysiology)	pCZGY2217	N2
		(Prgef-1-UNC-13LN--miniSOG)*, 10 ng/μl
CZ18866	juEx5657 (1 line was tested for convulsions)	pCZGY2217	acr-2(n2420)
		(Prgef-1-UNC-13LN--miniSOG)*, 10 ng/μl
CZ14344	juEx3701 (1 line was recorded for electrophysiology)	Prgef-1-miniSOG-Citrine (Lin et al., 2013)	N2
CZ8572	vaIs33	UNC-2-GFP	N2
CZ15409	vaIs33	UNC-2-GFP	unc-13(n2609)
* Pttx-3-RFP was used as a coinjection marker
References
Lin JY, Sann SB, Zhou K, Nabavi S, Proulx CD, Malinow R, et al. 2013. Optogenetic Inhibition of Synaptic Release with Chromophore-Assisted Light Inactivation (CALI). Neuron 79: 241-253.
